# Supplementary material for: Does marriage work as a savings commitment device? Experimental evidence from Vietnam
Source: PLoS One. 2019 Jun 19;14(6):e0217646. doi: 10.1371/journal.pone.0217646 (PMC6583950; doi:10.1371/journal.pone.0217646)
Supplement: S1 File — This zip file contains the STATA .do file and .dta file used to replicate the results of the manuscript. (ZIP) [file pone.0217646.s009.zip]

Archive with 30 entries (28 files):
- replication/
- replication/an_replication.do
- replication/output_replication/
- replication/output_replication/byhyp_pct_givesal.eps
- replication/output_replication/byhyp_pct_givesal.gph
- replication/output_replication/bysex_pct_givesal.eps
- replication/output_replication/bysex_pct_givesal.gph
- replication/output_replication/cross.tex
- replication/output_replication/givesal_bar1.tex
- replication/output_replication/givesal_bar2.tex
- replication/output_replication/hiddenmfinal.tex
- replication/output_replication/hiddenmfinal_sal.tex
- replication/output_replication/kdens_allow.eps
- replication/output_replication/keepcashfinal1.tex
- replication/output_replication/keepcashfinal2.tex
- replication/output_replication/keepcashfinal_lpm1.tex
- replication/output_replication/keepcashfinal_lpm2.tex
- replication/output_replication/myallowfinal.tex
- replication/output_replication/myallowfinal_sal.tex
- replication/output_replication/pct_givesalfinaltobit1.tex
- replication/output_replication/pct_givesalfinaltobit2.tex
- replication/output_replication/rob1a.tex
- replication/output_replication/rob1c.tex
- replication/output_replication/rob2a.tex
- replication/output_replication/rob2b.tex
- replication/output_replication/roscafinal.tex
- replication/output_replication/roscaLPM.tex
- replication/output_replication/saving.tex
- replication/output_replication/sum12final.tex
- replication/replication_data.dta
