# Supplementary material for: Does marriage work as a savings commitment device? Experimental evidence from Vietnam
Source: PLoS One. 2019 Jun 19;14(6):e0217646. doi: 10.1371/journal.pone.0217646 (PMC6583950; doi:10.1371/journal.pone.0217646)
Supplement: S1 File — This zip file contains the STATA .do file and .dta file used to replicate the results of the manuscript. (ZIP) [file pone.0217646.s009.zip › replication/an_replication.do]

***************************************************
*********** Vietnam Can Tho 2010 ******************
***************************************************

/*
  File Name:  an_replication.do
  Revision :  Last revision May 7, 2019
  Purpose  :  Replication file (marriage as a commitment device)
  Author   :  Hisaki Kono
*/

clear
capture clear matrix
capture clear mata
capture drop all
capture log close
set more off
version 14.0

global root "C:/Users/Hisaki/Box Sync/Vietnam_ex_ct/analysis/replication"

cd `"$root"'
use `"replication_data.dta"', replace
cd `"$root/output_replication"'

* =====================================================================================
* Analysis
* =====================================================================================

* Table 1
global allvar "age edu arithmeticr ft1r ownincome myasset myinheritasset pct_givesal keepcash myallow hiddenm rosca saving hyperbolic jd_hyperbolic delta delta_jd sophPB"
estpost tabstat $allvar, by(sex) s(mean sd) c(s)
	esttab . using sum12final.tex, main(mean) aux(sd) nostar unstack noobs nonote label replace tex nogaps compress

foreach x of global allvar {
	ttest `x', by(sex)
	global tt_`x' `x' r(p) r(t) r(mu_1) r(mu_2)
	di "`x'"
	di "dif      " %8.3f r(se)*r(t)
	di "s.e.     " "(" %8.3f r(se) ")"
}


* Table 2
estpost tabulate hyperbolic sp_hyperbolic if sex == 0
	esttab using cross.tex, replace tex cells("pct(fmt(1))") unstack mtitle("Wife") nonumber noobs collabels(none) label eqlabels(, lhs("Husband"))
	scalar Ncouple = e(N)
	
forvalues i = 0(1)1 {
	forvalues j = 0(1)1 {
		qui count if jd_hyperbolic == 1 & hyperbolic== `i' & sp_hyperbolic == `j' & sex == 0
		di "% of JD hyperbolic when husband's hyperbolic == `i' and wife's hyperbolic == `j'   " r(N)/Ncouple
	}
}

** program for specifying regression models
** =====================================================================================
global controla = "dif_age dif_edu dif_income dif_asset dif_inherit length_marriage go_shopping"
global test = "dif_arith dif_ft1"
global deltavar = "delta sp_delta"

* specify various estimates of the variance
global pvar vce(cluster householdid)
global var vce(cluster householdid)
global ncvar vce(hc2)

* basic
global model1 1.sex hyperbolic sp_hyperbolic $deltavar $controla $test
global model3 1.sex hyp_onlyme hyp_onlysp hyp_both $deltavar $controla $test

* including joint decision variable
global model1j $model1 hyp_jdnhp
global model3j $model3 hyp_onlyme_jdnhp hyp_onlysp_jdnhp

* including sophistication variable
global model1scr $model1 sophPB
global model3scr $model3 hyp_onlyme_soph

* split into husband sample and wife sample
foreach x in model1 model1j model3 model1scr model3scr {
	global `x'S0 ${`x'} if sex==0
	global `x'S1 ${`x'} if sex==1
}

* specify option for latex output
global keepvar1 hyperbolic sp_hyperbolic hyp_jdnhp sophPB
global keepvar2 hyp_onlyme hyp_onlysp hyp_both hyp_onlyme_soph
global keepvar3 hyperbolic sp_hyperbolic hyp_jdnhp
global keepvar4 $keepvar3 hyp_onlyme hyp_onlysp hyp_both
global etopt0 replace label compress nogaps b(%8.3f) se(%8.3f) star(* 0.10 ** 0.05 *** 0.01) nonote indicate(Control = $controla $test)
global etopt1 $etopt0 keep($keepvar1) order($keepvar1)
global etopt2 $etopt0 keep($keepvar2) order($keepvar2)
global etopt3 $etopt0 keep($keepvar3) order($keepvar3)
global etopt4 $etopt0 keep($keepvar4) order($keepvar4)


* Table 3: The share of eanings turned over to spouse
foreach y in pct_givesal {
	est clear
	foreach x in model1 model1j model1S0 model1S1 model1scr model1scrS0 model1scrS1 {
		tobit `y' ${`x'}, $pvar ll(0) ul(1)
		eststo: margins, dydx(*) post
	}
	esttab * using `y'finaltobit1.tex, $etopt1 mtitles("All" "All" "Husband" "Wife" "All" "Husband" "Wife")
	est clear
	foreach x in model3 model3S0 model3S1 model3scr model3scrS0 model3scrS1 {
		tobit `y' ${`x'}, $pvar ll(0) ul(1)
		eststo: margins, dydx(*) post
	}
	esttab * using `y'finaltobit2.tex, $etopt2 mtitles("All" "Husband" "Wife" "All" "Husband" "Wife")
}


* Table 4: Probit for financial manager
foreach y in keepcash {
	est clear
	foreach x in model1 model1j model1S0 model1S1 model1scr model1scrS0 model1scrS1 {
		quietly probit `y' ${`x'}, $pvar
		eststo: margins, dydx(*) post
	}
	esttab * using `y'final1.tex, $etopt1 mtitles("All" "All" "Husband" "Wife" "All" "Husband" "Wife")
	est clear
	foreach x in model3 model3S0 model3S1 model3scr model3scrS0 model3scrS1 {
		quietly probit `y' ${`x'}, $pvar
		eststo: margins, dydx(*) post
	}
	esttab * using `y'final2.tex, $etopt2 mtitles("All" "Husband" "Wife" "All" "Husband" "Wife")
}

* Table 5: Monthly Allowance and hidden disposal money
foreach y in myallow hiddenm{
	est clear
	foreach x in model1 model1j model1S0 model1S1 model1jS0 model1jS1 {
		eststo: reg `y' income ${`x'}, $var
	}
	esttab * using `y'final.tex, $etopt3 mtitles("All" "All" "husband" "wife" "husband" "wife")
}


* Table 6 : Participation in ROSCAs
foreach y in rosca{
	est clear
	foreach x in model1 model1j model3 model1S0 model1S1 model3S0 model3S1 {
		probit `y' income ${`x'}, $pvar
		eststo: margins, dydx(*) post
	}
	esttab * using `y'final.tex, $etopt4 mtitles("All" "All" "All" "husband" "wife" "husband" "wife")
}
est clear


* Supporting Information
* =============================================================================================

* S1 Fig
foreach x in pct_givesal {
	histogram `x', saving(bysex_`x', replace) by(sex) frac bin(10)
		graph export bysex_`x'.eps, as(eps) replace
	histogram `x', saving(byhyp_`x', replace) by(hyperbolic) frac bin(10)
		graph export byhyp_`x'.eps, as(eps) replace
}

* S2 Fig
kdensity myallow, legend(label(1 "allowance")) addplot(kdensity disp_money, legend(label(2 "disposal money w/o spouse's agreement"))) xtitle("allowance and disposal money")
graph export kdens_allow.eps, as(eps) replace


* S1 Table: The share of eanings turned over to spouse: including bargaining power
foreach y in pct_givesal{
	est clear
	foreach x in dif_asset dif_edu dif_age{
		tobit `y' $model1 hyp_`x' sp_hyp_`x', $pvar ll(0) ul(1)
		eststo m1`x': margins, dydx(*) post
		tobit `y' $model1 hyp_`x' sp_hyp_`x' if sex==0, $pvar ll(0) ul(1)
		eststo m2`x': margins, dydx(*) post
		tobit `y' $model1 hyp_`x' sp_hyp_`x' if sex==1, $pvar ll(0) ul(1)
		eststo m3`x': margins, dydx(*) post
		tobit `y' $model3 hyp_onlyme_`x' hyp_onlysp_`x', $pvar ll(0) ul(1)
		eststo b1`x': margins, dydx(*) post
		tobit `y' $model3 hyp_onlyme_`x' hyp_onlysp_`x' if sex==0, $pvar ll(0) ul(1)
		eststo b2`x': margins, dydx(*) post
		tobit `y' $model3 hyp_onlyme_`x' hyp_onlysp_`x' if sex==1, $pvar ll(0) ul(1)
		eststo b3`x': margins, dydx(*) post
	}
}
esttab m* using givesal_bar1.tex, $etopt0 keep(hyperbolic hyp_dif_asset sp_hyperbolic sp_hyp_dif_asset hyp_dif_edu sp_hyp_dif_edu ///
	hyp_dif_age sp_hyp_dif_age)  mtitles("All" "Husb" "wife" "All" "Husb" "wife" "All" "Husb" "wife")
esttab b* using givesal_bar2.tex, $etopt0 keep(hyp_onlyme hyp_onlysp hyp_onlyme_dif_asset hyp_onlysp_dif_asset hyp_onlyme_dif_edu hyp_onlysp_dif_edu ///
	hyp_onlyme_dif_age hyp_onlysp_dif_age)  mtitles("All" "Husb" "wife" "All" "Husb" "wife" "All" "Husb" "wife")
est clear


* S2 Table : LPM for financial manager
foreach y in keepcash {
	est clear
	foreach x in model1 model1j model1S0 model1S1 model1scr model1scrS0 model1scrS1 {
		eststo: reg `y' ${`x'}, $var
	}
	esttab * using `y'final_lpm1.tex, $etopt2 mtitles("All" "All" "Husband" "Wife" "All" "Husband" "Wife")
	est clear
	foreach x in model3 model3S0 model3S1 model3scr model3scrS0 model3scrS1 {
		eststo: reg `y' ${`x'}, $pvar
	}
	esttab * using `y'final_lpm2.tex, $etopt2 mtitles("All" "Husband" "Wife" "All" "Husband" "Wife")
}


* S3 Table: Monthly Allowance and hidden disposal money, Including the share of earnings turned over to the spouse
foreach y in myallow hiddenm{
	est clear
	foreach x in model1 model1j model1S0 model1S1 model1jS0 model1jS1 {
		eststo: reg `y' income pct_givesal ${`x'}, $var
	}
	esttab * using `y'final_sal.tex, $etopt3 mtitles("All" "All" "husband" "wife" "husband" "wife")
}


* S4 Table : LPM for ROSCAs
foreach y in rosca{
	est clear
	foreach x in model1 model1j model3 model1S0 model1S1 model3S0 model3S1 {
		eststo: reg `y' income ${`x'}, $var
	}
	esttab * using `y'LPM.tex, $etopt4 mtitles("All" "All" "All" "husband" "wife" "husband" "wife")
}


*** S5 Table: Savings and assets
est clear
foreach y in saving asset {
	eststo `y'1: reg `y' $model1 if sex==0, r
	eststo `y'2: reg `y' $model1j if sex==0, r
	eststo `y'3: reg `y' $model3 if sex==0, r
}
esttab s* a* using saving.tex, $etopt4 mtitles("Saving" "Saving" "Saving" "Asset" "Asset" "Asset")


*** S6 Table: robustness
* drop nevershift==1
preserve
	drop if nevershift==1
	est clear
	tobit pct_givesal $model3, $var ll(0) ul(1)
		eststo: margins, dydx(*) post
	tobit pct_givesal $model3 if sex==0, $var ll(0) ul(1)
		eststo: margins, dydx(*) post
	tobit pct_givesal $model3 if sex==1, $var ll(0) ul(1)
		eststo: margins, dydx(*) post
	probit keepcash $model3, $pvar
		eststo: margins, dydx(*) post
	probit keepcash $model3scr, $pvar
		eststo: margins, dydx(*) post
	esttab * using rob1a.tex, $etopt2 mtitles("salary" "salary:husb" "salary:wife" "keepcash" "keepcash" "pass")
	est clear
	foreach y in myallow hiddenm{
		eststo: reg `y' $model1 income, $var
		eststo: reg `y' $model1j income, $var
		lincom hyperbolic+hyp_jdnhp
	}
	capture probit rosca $model3 income, $pvar
		eststo: margins, dydx(*) post
	capture probit rosca $model3 income if sex==1, $pvar
		eststo: margins, dydx(*) post
	global keepvar hyperbolic sp_hyperbolic hyp_jdnhp hyp_onlyme hyp_onlysp hyp_both
	esttab * using rob2b.tex, $etopt4 mtitles("allowance" "allowance" "hidden money" "hidden money" "rosca" "rosca:wife")
	est clear
restore

* drop rosca==1
preserve
drop if rosca==1
	est clear
	tobit pct_givesal $model3, $var ll(0) ul(1)
		eststo: margins, dydx(*) post
	tobit pct_givesal $model3 if sex==0, $var ll(0) ul(1)
		eststo: margins, dydx(*) post
	tobit pct_givesal $model3 if sex==1, $var ll(0) ul(1)
		eststo: margins, dydx(*) post
	probit keepcash $model3, $pvar
		eststo: margins, dydx(*) post
	probit keepcash $model3scr, $pvar
		eststo: margins, dydx(*) post
	esttab * using rob1c.tex, $etopt2 mtitles("salary" "salary:husb" "salary:wife" "keepcash" "keepcash" "pass")
restore


exit
