# Supplementary material for: Does marriage work as a savings commitment device? Experimental evidence from Vietnam
Source: PLoS One. 2019 Jun 19;14(6):e0217646. doi: 10.1371/journal.pone.0217646 (PMC6583950; doi:10.1371/journal.pone.0217646)
Supplement: S1 File — This zip file contains the STATA .do file and .dta file used to replicate the results of the manuscript. (ZIP) [file pone.0217646.s009.zip › replication/output_replication/cross.tex]

{
\def\sym#1{\ifmmode^{#1}\else\(^{#1}\)\fi}
\begin{tabular}{l*{3}{c}}
\hline\hline
                    &\multicolumn{3}{c}{Wife}              \\
Husband             &non present-biased&present-biased&       Total\\
\hline
non present-biased  &        38.8&        27.6&        66.4\\
present-biased      &        20.9&        12.7&        33.6\\
Total               &        59.7&        40.3&       100.0\\
\hline\hline
\end{tabular}
}
