# Supplementary material for: Does marriage work as a savings commitment device? Experimental evidence from Vietnam
Source: PLoS One. 2019 Jun 19;14(6):e0217646. doi: 10.1371/journal.pone.0217646 (PMC6583950; doi:10.1371/journal.pone.0217646)
Supplement: S1 File — This zip file contains the STATA .do file and .dta file used to replicate the results of the manuscript. (ZIP) [file pone.0217646.s009.zip › replication/output_replication/givesal_bar1.tex]

{
\def\sym#1{\ifmmode^{#1}\else\(^{#1}\)\fi}
\begin{tabular}{l*{9}{c}}
\hline\hline
                &\multicolumn{1}{c}{(1)}&\multicolumn{1}{c}{(2)}&\multicolumn{1}{c}{(3)}&\multicolumn{1}{c}{(4)}&\multicolumn{1}{c}{(5)}&\multicolumn{1}{c}{(6)}&\multicolumn{1}{c}{(7)}&\multicolumn{1}{c}{(8)}&\multicolumn{1}{c}{(9)}\\
                &\multicolumn{1}{c}{All}&\multicolumn{1}{c}{Husb}&\multicolumn{1}{c}{wife}&\multicolumn{1}{c}{All}&\multicolumn{1}{c}{Husb}&\multicolumn{1}{c}{wife}&\multicolumn{1}{c}{All}&\multicolumn{1}{c}{Husb}&\multicolumn{1}{c}{wife}\\
\hline
present bias(PB)&   -0.269\sym{*}  &   -0.218\sym{*}  &   -0.587         &   -0.278\sym{**} &   -0.197         &   -0.526         &   -0.268\sym{*}  &   -0.248         &   -0.241         \\
                &  (0.141)         &  (0.128)         &  (0.478)         &  (0.141)         &  (0.128)         &  (0.467)         &  (0.144)         &  (0.149)         &  (0.528)         \\
spouse PB(sp PB)&    0.427\sym{***}&    0.291\sym{**} &    1.552\sym{***}&    0.430\sym{***}&    0.263\sym{*}  &    1.541\sym{***}&    0.398\sym{***}&    0.165         &    1.770\sym{***}\\
                &  (0.141)         &  (0.135)         &  (0.535)         &  (0.146)         &  (0.136)         &  (0.571)         &  (0.144)         &  (0.145)         &  (0.633)         \\
PB*dif\_asset    &    0.299\sym{***}&    0.307\sym{***}&    0.027         &                  &                  &                  &                  &                  &                  \\
                &  (0.107)         &  (0.099)         &  (0.447)         &                  &                  &                  &                  &                  &                  \\
sp PB$\times$ dif\_asset&   -0.031         &   -0.050         &    0.482         &                  &                  &                  &                  &                  &                  \\
                &  (0.101)         &  (0.089)         &  (0.442)         &                  &                  &                  &                  &                  &                  \\
PB*dif\_edu      &                  &                  &                  &    0.126         &    0.129         &    0.018         &                  &                  &                  \\
                &                  &                  &                  &  (0.130)         &  (0.102)         &  (0.624)         &                  &                  &                  \\
sp PB$\times$ dif\_edu&                  &                  &                  &    0.105         &    0.002         &    0.657         &                  &                  &                  \\
                &                  &                  &                  &  (0.135)         &  (0.101)         &  (0.484)         &                  &                  &                  \\
PB*dif\_age      &                  &                  &                  &                  &                  &                  &    0.046         &    0.044         &    0.409         \\
                &                  &                  &                  &                  &                  &                  &  (0.127)         &  (0.116)         &  (0.505)         \\
sp PB$\times$ dif\_age&                  &                  &                  &                  &                  &                  &    0.116         &    0.196\sym{*}  &    0.502         \\
                &                  &                  &                  &                  &                  &                  &  (0.121)         &  (0.115)         &  (0.528)         \\
Control         &      Yes         &      Yes         &      Yes         &      Yes         &      Yes         &      Yes         &      Yes         &      Yes         &      Yes         \\
\hline
Observations    &      237         &      127         &      110         &      237         &      127         &      110         &      237         &      127         &      110         \\
\hline\hline
\end{tabular}
}
