# Supplementary material for: Does marriage work as a savings commitment device? Experimental evidence from Vietnam
Source: PLoS One. 2019 Jun 19;14(6):e0217646. doi: 10.1371/journal.pone.0217646 (PMC6583950; doi:10.1371/journal.pone.0217646)
Supplement: S1 File — This zip file contains the STATA .do file and .dta file used to replicate the results of the manuscript. (ZIP) [file pone.0217646.s009.zip › replication/output_replication/givesal_bar2.tex]

{
\def\sym#1{\ifmmode^{#1}\else\(^{#1}\)\fi}
\begin{tabular}{l*{9}{c}}
\hline\hline
                &\multicolumn{1}{c}{(1)}&\multicolumn{1}{c}{(2)}&\multicolumn{1}{c}{(3)}&\multicolumn{1}{c}{(4)}&\multicolumn{1}{c}{(5)}&\multicolumn{1}{c}{(6)}&\multicolumn{1}{c}{(7)}&\multicolumn{1}{c}{(8)}&\multicolumn{1}{c}{(9)}\\
                &\multicolumn{1}{c}{All}&\multicolumn{1}{c}{Husb}&\multicolumn{1}{c}{wife}&\multicolumn{1}{c}{All}&\multicolumn{1}{c}{Husb}&\multicolumn{1}{c}{wife}&\multicolumn{1}{c}{All}&\multicolumn{1}{c}{Husb}&\multicolumn{1}{c}{wife}\\
\hline
PB \& sp NPB    &   -0.327\sym{**} &   -0.255         &   -0.543         &   -0.345\sym{**} &   -0.272\sym{*}  &   -0.548         &   -0.350\sym{**} &   -0.325\sym{*}  &   -0.521         \\
                &  (0.161)         &  (0.163)         &  (0.609)         &  (0.170)         &  (0.159)         &  (0.614)         &  (0.167)         &  (0.184)         &  (0.657)         \\
NPB \& sp PB    &    0.372\sym{**} &    0.246         &    1.589\sym{**} &    0.360\sym{**} &    0.210         &    1.297\sym{**} &    0.337\sym{**} &    0.108         &    1.470\sym{*}  \\
                &  (0.158)         &  (0.157)         &  (0.646)         &  (0.165)         &  (0.159)         &  (0.622)         &  (0.162)         &  (0.163)         &  (0.751)         \\
PB \& sp NPB$\times$ dif\_asset&    0.260\sym{**} &    0.228\sym{**} &    0.333         &                  &                  &                  &                  &                  &                  \\
                &  (0.111)         &  (0.091)         &  (0.594)         &                  &                  &                  &                  &                  &                  \\
NPB \& sp PB$\times$ dif\_asset&   -0.050         &   -0.087         &    0.640         &                  &                  &                  &                  &                  &                  \\
                &  (0.120)         &  (0.144)         &  (0.452)         &                  &                  &                  &                  &                  &                  \\
PB \& sp NPB$\times$ dif\_edu&                  &                  &                  &    0.041         &    0.131         &   -0.959         &                  &                  &                  \\
                &                  &                  &                  &  (0.162)         &  (0.132)         &  (0.817)         &                  &                  &                  \\
NPB \& sp PB$\times$ dif\_edu&                  &                  &                  &    0.006         &   -0.006         &    0.099         &                  &                  &                  \\
                &                  &                  &                  &  (0.163)         &  (0.110)         &  (0.526)         &                  &                  &                  \\
PB \& sp NPB$\times$ dif\_age&                  &                  &                  &                  &                  &                  &    0.087         &    0.099         &    0.151         \\
                &                  &                  &                  &                  &                  &                  &  (0.153)         &  (0.161)         &  (0.529)         \\
NPB \& sp PB$\times$ dif\_age&                  &                  &                  &                  &                  &                  &    0.131         &    0.217\sym{*}  &    0.202         \\
                &                  &                  &                  &                  &                  &                  &  (0.141)         &  (0.117)         &  (0.741)         \\
Control         &      Yes         &      Yes         &      Yes         &      Yes         &      Yes         &      Yes         &      Yes         &      Yes         &      Yes         \\
\hline
Observations    &      237         &      127         &      110         &      237         &      127         &      110         &      237         &      127         &      110         \\
\hline\hline
\end{tabular}
}
