# Supplementary material for: Does marriage work as a savings commitment device? Experimental evidence from Vietnam
Source: PLoS One. 2019 Jun 19;14(6):e0217646. doi: 10.1371/journal.pone.0217646 (PMC6583950; doi:10.1371/journal.pone.0217646)
Supplement: S1 File — This zip file contains the STATA .do file and .dta file used to replicate the results of the manuscript. (ZIP) [file pone.0217646.s009.zip › replication/output_replication/hiddenmfinal.tex]

{
\def\sym#1{\ifmmode^{#1}\else\(^{#1}\)\fi}
\begin{tabular}{l*{6}{c}}
\hline\hline
                &\multicolumn{1}{c}{(1)}&\multicolumn{1}{c}{(2)}&\multicolumn{1}{c}{(3)}&\multicolumn{1}{c}{(4)}&\multicolumn{1}{c}{(5)}&\multicolumn{1}{c}{(6)}\\
                &\multicolumn{1}{c}{All}&\multicolumn{1}{c}{All}&\multicolumn{1}{c}{husband}&\multicolumn{1}{c}{wife}&\multicolumn{1}{c}{husband}&\multicolumn{1}{c}{wife}\\
\hline
present bias(PB)&  192.606\sym{*}  &   72.884         &  120.403         &  220.577         &   84.828         &   34.291         \\
                &(101.224)         &(104.498)         &(106.201)         &(149.222)         &(140.473)         &(156.031)         \\
spouse PB(sp PB)&  -98.934         &  -76.479         &   -9.560         & -184.481         &   -3.084         & -142.605         \\
                &(108.007)         &(102.187)         & (70.068)         &(247.034)         & (73.797)         &(235.233)         \\
PB but joint NPB&                  &  182.562         &                  &                  &   61.489         &  266.469         \\
                &                  &(123.552)         &                  &                  &(145.378)         &(200.601)         \\
Control         &      Yes         &      Yes         &      Yes         &      Yes         &      Yes         &      Yes         \\
\hline
Observations    &      268         &      268         &      134         &      134         &      134         &      134         \\
\hline\hline
\end{tabular}
}
