# Supplementary material for: Does marriage work as a savings commitment device? Experimental evidence from Vietnam
Source: PLoS One. 2019 Jun 19;14(6):e0217646. doi: 10.1371/journal.pone.0217646 (PMC6583950; doi:10.1371/journal.pone.0217646)
Supplement: S1 File — This zip file contains the STATA .do file and .dta file used to replicate the results of the manuscript. (ZIP) [file pone.0217646.s009.zip › replication/output_replication/hiddenmfinal_sal.tex]

{
\def\sym#1{\ifmmode^{#1}\else\(^{#1}\)\fi}
\begin{tabular}{l*{6}{c}}
\hline\hline
                &\multicolumn{1}{c}{(1)}&\multicolumn{1}{c}{(2)}&\multicolumn{1}{c}{(3)}&\multicolumn{1}{c}{(4)}&\multicolumn{1}{c}{(5)}&\multicolumn{1}{c}{(6)}\\
                &\multicolumn{1}{c}{All}&\multicolumn{1}{c}{All}&\multicolumn{1}{c}{husband}&\multicolumn{1}{c}{wife}&\multicolumn{1}{c}{husband}&\multicolumn{1}{c}{wife}\\
\hline
present bias(PB)&  169.315         &   57.163         &   66.129         &  246.585         &   90.863         &  -18.352         \\
                &(111.495)         &(111.118)         &(108.610)         &(173.906)         &(140.372)         &(172.602)         \\
spouse PB(sp PB)&  -89.932         &  -67.370         &   19.539         & -224.768         &   15.059         & -164.981         \\
                &(123.149)         &(116.155)         & (79.809)         &(299.360)         & (81.310)         &(277.345)         \\
PB but joint NPB&                  &  180.218         &                  &                  &  -45.034         &  405.616         \\
                &                  &(148.466)         &                  &                  &(162.542)         &(272.305)         \\
Control         &      Yes         &      Yes         &      Yes         &      Yes         &      Yes         &      Yes         \\
\hline
Observations    &      237         &      237         &      127         &      110         &      127         &      110         \\
\hline\hline
\end{tabular}
}
