# Supplementary material for: Does marriage work as a savings commitment device? Experimental evidence from Vietnam
Source: PLoS One. 2019 Jun 19;14(6):e0217646. doi: 10.1371/journal.pone.0217646 (PMC6583950; doi:10.1371/journal.pone.0217646)
Supplement: S1 File — This zip file contains the STATA .do file and .dta file used to replicate the results of the manuscript. (ZIP) [file pone.0217646.s009.zip › replication/output_replication/keepcashfinal1.tex]

{
\def\sym#1{\ifmmode^{#1}\else\(^{#1}\)\fi}
\begin{tabular}{l*{7}{c}}
\hline\hline
                &\multicolumn{1}{c}{(1)}&\multicolumn{1}{c}{(2)}&\multicolumn{1}{c}{(3)}&\multicolumn{1}{c}{(4)}&\multicolumn{1}{c}{(5)}&\multicolumn{1}{c}{(6)}&\multicolumn{1}{c}{(7)}\\
                &\multicolumn{1}{c}{All}&\multicolumn{1}{c}{All}&\multicolumn{1}{c}{Husband}&\multicolumn{1}{c}{Wife}&\multicolumn{1}{c}{All}&\multicolumn{1}{c}{Husband}&\multicolumn{1}{c}{Wife}\\
\hline
present bias(PB)&    0.098\sym{*}  &    0.037         &    0.238\sym{**} &   -0.009         &    0.326\sym{**} &    0.436\sym{**} &    0.749\sym{***}\\
                &  (0.054)         &  (0.067)         &  (0.105)         &  (0.059)         &  (0.130)         &  (0.200)         &  (0.149)         \\
spouse PB(sp PB)&   -0.032         &   -0.021         &   -0.061         &   -0.030         &   -0.030         &   -0.056         &   -0.032         \\
                &  (0.061)         &  (0.061)         &  (0.095)         &  (0.076)         &  (0.060)         &  (0.095)         &  (0.075)         \\
PB but joint NPB&                  &    0.096         &                  &                  &                  &                  &                  \\
                &                  &  (0.079)         &                  &                  &                  &                  &                  \\
sophisticated PB&                  &                  &                  &                  &   -0.250\sym{*}  &   -0.215         &   -0.770\sym{***}\\
                &                  &                  &                  &                  &  (0.130)         &  (0.193)         &  (0.151)         \\
Control         &      Yes         &      Yes         &      Yes         &      Yes         &      Yes         &      Yes         &      Yes         \\
\hline
Observations    &      268         &      268         &      134         &      134         &      268         &      134         &      134         \\
\hline\hline
\end{tabular}
}
