# Supplementary material for: Does marriage work as a savings commitment device? Experimental evidence from Vietnam
Source: PLoS One. 2019 Jun 19;14(6):e0217646. doi: 10.1371/journal.pone.0217646 (PMC6583950; doi:10.1371/journal.pone.0217646)
Supplement: S1 File — This zip file contains the STATA .do file and .dta file used to replicate the results of the manuscript. (ZIP) [file pone.0217646.s009.zip › replication/output_replication/keepcashfinal2.tex]

{
\def\sym#1{\ifmmode^{#1}\else\(^{#1}\)\fi}
\begin{tabular}{l*{6}{c}}
\hline\hline
                &\multicolumn{1}{c}{(1)}&\multicolumn{1}{c}{(2)}&\multicolumn{1}{c}{(3)}&\multicolumn{1}{c}{(4)}&\multicolumn{1}{c}{(5)}&\multicolumn{1}{c}{(6)}\\
                &\multicolumn{1}{c}{All}&\multicolumn{1}{c}{Husband}&\multicolumn{1}{c}{Wife}&\multicolumn{1}{c}{All}&\multicolumn{1}{c}{Husband}&\multicolumn{1}{c}{Wife}\\
\hline
PB \& sp NPB    &    0.086         &    0.262\sym{**} &   -0.043         &    0.398\sym{**} &    0.530\sym{**} &    0.741\sym{***}\\
                &  (0.062)         &  (0.124)         &  (0.071)         &  (0.171)         &  (0.239)         &  (0.148)         \\
NPB \& sp PB    &   -0.044         &   -0.038         &   -0.071         &   -0.035         &   -0.024         &   -0.068         \\
                &  (0.062)         &  (0.109)         &  (0.089)         &  (0.061)         &  (0.109)         &  (0.087)         \\
PB \& sp PB     &    0.076         &    0.164         &   -0.013         &    0.086         &    0.179         &   -0.008         \\
                &  (0.068)         &  (0.144)         &  (0.104)         &  (0.067)         &  (0.145)         &  (0.102)         \\
PB \& sp NPB$\times$ soph PB&                  &                  &                  &   -0.335\sym{*}  &   -0.292         &   -0.794\sym{***}\\
                &                  &                  &                  &  (0.176)         &  (0.235)         &  (0.155)         \\
Control         &      Yes         &      Yes         &      Yes         &      Yes         &      Yes         &      Yes         \\
\hline
Observations    &      268         &      134         &      134         &      268         &      134         &      134         \\
\hline\hline
\end{tabular}
}
