# Supplementary material for: Does marriage work as a savings commitment device? Experimental evidence from Vietnam
Source: PLoS One. 2019 Jun 19;14(6):e0217646. doi: 10.1371/journal.pone.0217646 (PMC6583950; doi:10.1371/journal.pone.0217646)
Supplement: S1 File — This zip file contains the STATA .do file and .dta file used to replicate the results of the manuscript. (ZIP) [file pone.0217646.s009.zip › replication/output_replication/keepcashfinal_lpm1.tex]

{
\def\sym#1{\ifmmode^{#1}\else\(^{#1}\)\fi}
\begin{tabular}{l*{7}{c}}
\hline\hline
                &\multicolumn{1}{c}{(1)}&\multicolumn{1}{c}{(2)}&\multicolumn{1}{c}{(3)}&\multicolumn{1}{c}{(4)}&\multicolumn{1}{c}{(5)}&\multicolumn{1}{c}{(6)}&\multicolumn{1}{c}{(7)}\\
                &\multicolumn{1}{c}{All}&\multicolumn{1}{c}{All}&\multicolumn{1}{c}{Husband}&\multicolumn{1}{c}{Wife}&\multicolumn{1}{c}{All}&\multicolumn{1}{c}{Husband}&\multicolumn{1}{c}{Wife}\\
\hline
PB \& sp NPB    &                  &                  &                  &                  &                  &                  &                  \\
                &                  &                  &                  &                  &                  &                  &                  \\
NPB \& sp PB    &                  &                  &                  &                  &                  &                  &                  \\
                &                  &                  &                  &                  &                  &                  &                  \\
PB \& sp PB     &                  &                  &                  &                  &                  &                  &                  \\
                &                  &                  &                  &                  &                  &                  &                  \\
PB \& sp NPB$\times$ soph PB&                  &                  &                  &                  &                  &                  &                  \\
                &                  &                  &                  &                  &                  &                  &                  \\
Control         &      Yes         &      Yes         &      Yes         &      Yes         &      Yes         &      Yes         &      Yes         \\
\hline
Observations    &      268         &      268         &      134         &      134         &      268         &      134         &      134         \\
\hline\hline
\end{tabular}
}
