# Supplementary material for: Does marriage work as a savings commitment device? Experimental evidence from Vietnam
Source: PLoS One. 2019 Jun 19;14(6):e0217646. doi: 10.1371/journal.pone.0217646 (PMC6583950; doi:10.1371/journal.pone.0217646)
Supplement: S1 File — This zip file contains the STATA .do file and .dta file used to replicate the results of the manuscript. (ZIP) [file pone.0217646.s009.zip › replication/output_replication/keepcashfinal_lpm2.tex]

{
\def\sym#1{\ifmmode^{#1}\else\(^{#1}\)\fi}
\begin{tabular}{l*{6}{c}}
\hline\hline
                &\multicolumn{1}{c}{(1)}&\multicolumn{1}{c}{(2)}&\multicolumn{1}{c}{(3)}&\multicolumn{1}{c}{(4)}&\multicolumn{1}{c}{(5)}&\multicolumn{1}{c}{(6)}\\
                &\multicolumn{1}{c}{All}&\multicolumn{1}{c}{Husband}&\multicolumn{1}{c}{Wife}&\multicolumn{1}{c}{All}&\multicolumn{1}{c}{Husband}&\multicolumn{1}{c}{Wife}\\
\hline
PB \& sp NPB    &    0.083         &    0.253\sym{*}  &   -0.042         &    0.296\sym{**} &    0.543\sym{**} &    0.072         \\
                &  (0.065)         &  (0.139)         &  (0.089)         &  (0.130)         &  (0.263)         &  (0.094)         \\
NPB \& sp PB    &   -0.037         &   -0.029         &   -0.051         &   -0.033         &   -0.016         &   -0.052         \\
                &  (0.070)         &  (0.116)         &  (0.103)         &  (0.070)         &  (0.116)         &  (0.104)         \\
PB \& sp PB     &    0.063         &    0.160         &   -0.018         &    0.069         &    0.177         &   -0.017         \\
                &  (0.071)         &  (0.159)         &  (0.115)         &  (0.070)         &  (0.160)         &  (0.115)         \\
PB \& sp NPB$\times$ soph PB&                  &                  &                  &   -0.236\sym{*}  &   -0.316         &   -0.127         \\
                &                  &                  &                  &  (0.134)         &  (0.258)         &  (0.095)         \\
Control         &      Yes         &      Yes         &      Yes         &      Yes         &      Yes         &      Yes         \\
\hline
Observations    &      268         &      134         &      134         &      268         &      134         &      134         \\
\hline\hline
\end{tabular}
}
