# Supplementary material for: Does marriage work as a savings commitment device? Experimental evidence from Vietnam
Source: PLoS One. 2019 Jun 19;14(6):e0217646. doi: 10.1371/journal.pone.0217646 (PMC6583950; doi:10.1371/journal.pone.0217646)
Supplement: S1 File — This zip file contains the STATA .do file and .dta file used to replicate the results of the manuscript. (ZIP) [file pone.0217646.s009.zip › replication/output_replication/myallowfinal.tex]

{
\def\sym#1{\ifmmode^{#1}\else\(^{#1}\)\fi}
\begin{tabular}{l*{6}{c}}
\hline\hline
                &\multicolumn{1}{c}{(1)}&\multicolumn{1}{c}{(2)}&\multicolumn{1}{c}{(3)}&\multicolumn{1}{c}{(4)}&\multicolumn{1}{c}{(5)}&\multicolumn{1}{c}{(6)}\\
                &\multicolumn{1}{c}{All}&\multicolumn{1}{c}{All}&\multicolumn{1}{c}{husband}&\multicolumn{1}{c}{wife}&\multicolumn{1}{c}{husband}&\multicolumn{1}{c}{wife}\\
\hline
present bias(PB)& -164.548\sym{**} &  -44.749         & -263.729\sym{**} &  -58.665         & -248.551\sym{*}  &  102.374         \\
                & (66.397)         & (79.273)         &(117.191)         & (73.915)         &(135.615)         &(110.955)         \\
spouse PB(sp PB)&  -98.468         & -120.936         &   18.629         & -253.691\sym{**} &   15.866         & -289.892\sym{**} \\
                & (72.829)         & (74.475)         & (85.325)         &(114.792)         & (88.779)         &(116.137)         \\
PB but joint NPB&                  & -182.679\sym{**} &                  &                  &  -26.236         & -230.355\sym{**} \\
                &                  & (81.967)         &                  &                  &(126.215)         &(108.606)         \\
Control         &      Yes         &      Yes         &      Yes         &      Yes         &      Yes         &      Yes         \\
\hline
Observations    &      268         &      268         &      134         &      134         &      134         &      134         \\
\hline\hline
\end{tabular}
}
