# Supplementary material for: Does marriage work as a savings commitment device? Experimental evidence from Vietnam
Source: PLoS One. 2019 Jun 19;14(6):e0217646. doi: 10.1371/journal.pone.0217646 (PMC6583950; doi:10.1371/journal.pone.0217646)
Supplement: S1 File — This zip file contains the STATA .do file and .dta file used to replicate the results of the manuscript. (ZIP) [file pone.0217646.s009.zip › replication/output_replication/myallowfinal_sal.tex]

{
\def\sym#1{\ifmmode^{#1}\else\(^{#1}\)\fi}
\begin{tabular}{l*{6}{c}}
\hline\hline
                &\multicolumn{1}{c}{(1)}&\multicolumn{1}{c}{(2)}&\multicolumn{1}{c}{(3)}&\multicolumn{1}{c}{(4)}&\multicolumn{1}{c}{(5)}&\multicolumn{1}{c}{(6)}\\
                &\multicolumn{1}{c}{All}&\multicolumn{1}{c}{All}&\multicolumn{1}{c}{husband}&\multicolumn{1}{c}{wife}&\multicolumn{1}{c}{husband}&\multicolumn{1}{c}{wife}\\
\hline
present bias(PB)& -189.690\sym{***}&  -58.481         & -293.820\sym{**} &  -65.159         & -249.648\sym{*}  &  109.811         \\
                & (68.778)         & (80.322)         &(117.526)         & (84.940)         &(137.736)         &(130.091)         \\
spouse PB(sp PB)& -103.781         & -130.177         &   48.531         & -347.614\sym{**} &   40.530         & -387.099\sym{***}\\
                & (84.084)         & (85.521)         & (88.223)         &(147.735)         & (92.051)         &(147.326)         \\
PB but joint NPB&                  & -210.840\sym{**} &                  &                  &  -80.426         & -267.877\sym{*}  \\
                &                  & (91.200)         &                  &                  &(135.264)         &(137.503)         \\
Control         &      Yes         &      Yes         &      Yes         &      Yes         &      Yes         &      Yes         \\
\hline
Observations    &      237         &      237         &      127         &      110         &      127         &      110         \\
\hline\hline
\end{tabular}
}
