# Supplementary material for: Does marriage work as a savings commitment device? Experimental evidence from Vietnam
Source: PLoS One. 2019 Jun 19;14(6):e0217646. doi: 10.1371/journal.pone.0217646 (PMC6583950; doi:10.1371/journal.pone.0217646)
Supplement: S1 File — This zip file contains the STATA .do file and .dta file used to replicate the results of the manuscript. (ZIP) [file pone.0217646.s009.zip › replication/output_replication/pct_givesalfinaltobit1.tex]

{
\def\sym#1{\ifmmode^{#1}\else\(^{#1}\)\fi}
\begin{tabular}{l*{7}{c}}
\hline\hline
                &\multicolumn{1}{c}{(1)}&\multicolumn{1}{c}{(2)}&\multicolumn{1}{c}{(3)}&\multicolumn{1}{c}{(4)}&\multicolumn{1}{c}{(5)}&\multicolumn{1}{c}{(6)}&\multicolumn{1}{c}{(7)}\\
                &\multicolumn{1}{c}{All}&\multicolumn{1}{c}{All}&\multicolumn{1}{c}{Husband}&\multicolumn{1}{c}{Wife}&\multicolumn{1}{c}{All}&\multicolumn{1}{c}{Husband}&\multicolumn{1}{c}{Wife}\\
\hline
present bias(PB)&   -0.264\sym{*}  &   -0.257         &   -0.191         &   -0.561         &   -0.212         &   -0.140         &   -0.038         \\
                &  (0.140)         &  (0.160)         &  (0.126)         &  (0.475)         &  (0.277)         &  (0.232)         &  (0.939)         \\
spouse PB(sp PB)&    0.424\sym{***}&    0.423\sym{***}&    0.277\sym{**} &    1.413\sym{***}&    0.424\sym{***}&    0.277\sym{**} &    1.389\sym{***}\\
                &  (0.144)         &  (0.150)         &  (0.138)         &  (0.521)         &  (0.144)         &  (0.138)         &  (0.524)         \\
PB but joint NPB&                  &   -0.011         &                  &                  &                  &                  &                  \\
                &                  &  (0.181)         &                  &                  &                  &                  &                  \\
sophisticated PB&                  &                  &                  &                  &   -0.060         &   -0.057         &   -0.600         \\
                &                  &                  &                  &                  &  (0.260)         &  (0.229)         &  (0.991)         \\
Control         &      Yes         &      Yes         &      Yes         &      Yes         &      Yes         &      Yes         &      Yes         \\
\hline
Observations    &      237         &      237         &      127         &      110         &      237         &      127         &      110         \\
\hline\hline
\end{tabular}
}
