# Supplementary material for: Does marriage work as a savings commitment device? Experimental evidence from Vietnam
Source: PLoS One. 2019 Jun 19;14(6):e0217646. doi: 10.1371/journal.pone.0217646 (PMC6583950; doi:10.1371/journal.pone.0217646)
Supplement: S1 File — This zip file contains the STATA .do file and .dta file used to replicate the results of the manuscript. (ZIP) [file pone.0217646.s009.zip › replication/output_replication/pct_givesalfinaltobit2.tex]

{
\def\sym#1{\ifmmode^{#1}\else\(^{#1}\)\fi}
\begin{tabular}{l*{6}{c}}
\hline\hline
                &\multicolumn{1}{c}{(1)}&\multicolumn{1}{c}{(2)}&\multicolumn{1}{c}{(3)}&\multicolumn{1}{c}{(4)}&\multicolumn{1}{c}{(5)}&\multicolumn{1}{c}{(6)}\\
                &\multicolumn{1}{c}{All}&\multicolumn{1}{c}{Husband}&\multicolumn{1}{c}{Wife}&\multicolumn{1}{c}{All}&\multicolumn{1}{c}{Husband}&\multicolumn{1}{c}{Wife}\\
\hline
PB \& sp NPB    &   -0.337\sym{**} &   -0.253         &   -0.612         &   -0.396         &   -0.187         &   -7.704\sym{***}\\
                &  (0.162)         &  (0.161)         &  (0.607)         &  (0.315)         &  (0.305)         &  (0.187)         \\
NPB \& sp PB    &    0.359\sym{**} &    0.224         &    1.369\sym{**} &    0.358\sym{**} &    0.226         &    1.376\sym{***}\\
                &  (0.162)         &  (0.159)         &  (0.618)         &  (0.161)         &  (0.160)         &  (0.103)         \\
PB \& sp PB     &    0.202         &    0.119         &    0.872         &    0.200         &    0.122         &    0.879\sym{***}\\
                &  (0.188)         &  (0.178)         &  (0.727)         &  (0.187)         &  (0.178)         &  (0.095)         \\
PB \& sp NPB$\times$ soph PB&                  &                  &                  &    0.065         &   -0.073         &    7.141\sym{***}\\
                &                  &                  &                  &  (0.308)         &  (0.303)         &  (0.187)         \\
Control         &      Yes         &      Yes         &      Yes         &      Yes         &      Yes         &      Yes         \\
\hline
Observations    &      237         &      127         &      110         &      237         &      127         &      110         \\
\hline\hline
\end{tabular}
}
