# Supplementary material for: Does marriage work as a savings commitment device? Experimental evidence from Vietnam
Source: PLoS One. 2019 Jun 19;14(6):e0217646. doi: 10.1371/journal.pone.0217646 (PMC6583950; doi:10.1371/journal.pone.0217646)
Supplement: S1 File — This zip file contains the STATA .do file and .dta file used to replicate the results of the manuscript. (ZIP) [file pone.0217646.s009.zip › replication/output_replication/rob1a.tex]

{
\def\sym#1{\ifmmode^{#1}\else\(^{#1}\)\fi}
\begin{tabular}{l*{5}{c}}
\hline\hline
                &\multicolumn{1}{c}{(1)}&\multicolumn{1}{c}{(2)}&\multicolumn{1}{c}{(3)}&\multicolumn{1}{c}{(4)}&\multicolumn{1}{c}{(5)}\\
                &\multicolumn{1}{c}{salary}&\multicolumn{1}{c}{salary:husb}&\multicolumn{1}{c}{salary:wife}&\multicolumn{1}{c}{keepcash}&\multicolumn{1}{c}{keepcash}\\
\hline
PB \& sp NPB    &   -0.374\sym{**} &   -0.218         &   -0.585         &    0.030         &    0.328\sym{**} \\
                &  (0.175)         &  (0.176)         &  (0.657)         &  (0.071)         &  (0.163)         \\
NPB \& sp PB    &    0.422\sym{*}  &    0.316         &    1.528         &   -0.124         &   -0.109         \\
                &  (0.239)         &  (0.203)         &  (0.963)         &  (0.079)         &  (0.077)         \\
PB \& sp PB     &    0.229         &    0.198         &    0.984         &    0.055         &    0.067         \\
                &  (0.216)         &  (0.198)         &  (0.792)         &  (0.079)         &  (0.077)         \\
PB \& sp NPB$\times$ soph PB&                  &                  &                  &                  &   -0.322\sym{*}  \\
                &                  &                  &                  &                  &  (0.167)         \\
Control         &      Yes         &      Yes         &      Yes         &      Yes         &      Yes         \\
\hline
Observations    &      150         &       76         &       74         &      169         &      169         \\
\hline\hline
\end{tabular}
}
