# Supplementary material for: Does marriage work as a savings commitment device? Experimental evidence from Vietnam
Source: PLoS One. 2019 Jun 19;14(6):e0217646. doi: 10.1371/journal.pone.0217646 (PMC6583950; doi:10.1371/journal.pone.0217646)
Supplement: S1 File — This zip file contains the STATA .do file and .dta file used to replicate the results of the manuscript. (ZIP) [file pone.0217646.s009.zip › replication/output_replication/rob1c.tex]

{
\def\sym#1{\ifmmode^{#1}\else\(^{#1}\)\fi}
\begin{tabular}{l*{5}{c}}
\hline\hline
                &\multicolumn{1}{c}{(1)}&\multicolumn{1}{c}{(2)}&\multicolumn{1}{c}{(3)}&\multicolumn{1}{c}{(4)}&\multicolumn{1}{c}{(5)}\\
                &\multicolumn{1}{c}{salary}&\multicolumn{1}{c}{salary:husb}&\multicolumn{1}{c}{salary:wife}&\multicolumn{1}{c}{keepcash}&\multicolumn{1}{c}{keepcash}\\
\hline
PB \& sp NPB    &   -0.239         &   -0.171         &   -0.239         &    0.061         &    0.410\sym{**} \\
                &  (0.150)         &  (0.156)         &  (0.554)         &  (0.069)         &  (0.180)         \\
NPB \& sp PB    &    0.343\sym{**} &    0.173         &    1.667\sym{**} &   -0.007         &    0.007         \\
                &  (0.168)         &  (0.165)         &  (0.642)         &  (0.070)         &  (0.068)         \\
PB \& sp PB     &    0.233         &    0.117         &    1.401\sym{*}  &    0.092         &    0.106         \\
                &  (0.189)         &  (0.180)         &  (0.715)         &  (0.071)         &  (0.069)         \\
PB \& sp NPB$\times$ soph PB&                  &                  &                  &                  &   -0.381\sym{**} \\
                &                  &                  &                  &                  &  (0.184)         \\
Control         &      Yes         &      Yes         &      Yes         &      Yes         &      Yes         \\
\hline
Observations    &      212         &      117         &       95         &      240         &      240         \\
\hline\hline
\end{tabular}
}
