# Supplementary material for: Does marriage work as a savings commitment device? Experimental evidence from Vietnam
Source: PLoS One. 2019 Jun 19;14(6):e0217646. doi: 10.1371/journal.pone.0217646 (PMC6583950; doi:10.1371/journal.pone.0217646)
Supplement: S1 File — This zip file contains the STATA .do file and .dta file used to replicate the results of the manuscript. (ZIP) [file pone.0217646.s009.zip › replication/output_replication/rob2a.tex]

{
\def\sym#1{\ifmmode^{#1}\else\(^{#1}\)\fi}
\begin{tabular}{l*{6}{c}}
\hline\hline
                &\multicolumn{1}{c}{(1)}&\multicolumn{1}{c}{(2)}&\multicolumn{1}{c}{(3)}&\multicolumn{1}{c}{(4)}&\multicolumn{1}{c}{(5)}&\multicolumn{1}{c}{(6)}\\
                &\multicolumn{1}{c}{allowance}&\multicolumn{1}{c}{allowance}&\multicolumn{1}{c}{hidden money}&\multicolumn{1}{c}{hidden money}&\multicolumn{1}{c}{rosca}&\multicolumn{1}{c}{rosca:wife}\\
\hline
present bias(PB)& -161.395\sym{***}&  -73.160         &  227.249\sym{**} &   57.232         &                  &                  \\
                & (60.675)         & (86.718)         & (98.439)         & (99.650)         &                  &                  \\
spouse PB(sp PB)&   29.243         &    0.978         & -111.284         &  -56.822         &                  &                  \\
                & (74.125)         & (77.492)         &(141.803)         &(130.148)         &                  &                  \\
PB but joint NPB&                  & -135.854         &                  &  261.770\sym{**} &                  &                  \\
                &                  & (86.997)         &                  &(118.852)         &                  &                  \\
PB \& sp NPB    &                  &                  &                  &                  &    0.110\sym{*}  &    0.040         \\
                &                  &                  &                  &                  &  (0.058)         &  (0.072)         \\
NPB \& sp PB    &                  &                  &                  &                  &    0.165\sym{**} &    0.170         \\
                &                  &                  &                  &                  &  (0.072)         &  (0.109)         \\
PB \& sp PB     &                  &                  &                  &                  &    0.003         &    0.032         \\
                &                  &                  &                  &                  &  (0.093)         &  (0.123)         \\
Control         &      Yes         &      Yes         &      Yes         &      Yes         &      Yes         &      Yes         \\
\hline
Observations    &      169         &      169         &      169         &      169         &      169         &       88         \\
\hline\hline
\end{tabular}
}
