# Supplementary material for: Does marriage work as a savings commitment device? Experimental evidence from Vietnam
Source: PLoS One. 2019 Jun 19;14(6):e0217646. doi: 10.1371/journal.pone.0217646 (PMC6583950; doi:10.1371/journal.pone.0217646)
Supplement: S1 File — This zip file contains the STATA .do file and .dta file used to replicate the results of the manuscript. (ZIP) [file pone.0217646.s009.zip › replication/output_replication/roscaLPM.tex]

{
\def\sym#1{\ifmmode^{#1}\else\(^{#1}\)\fi}
\begin{tabular}{l*{7}{c}}
\hline\hline
                &\multicolumn{1}{c}{(1)}&\multicolumn{1}{c}{(2)}&\multicolumn{1}{c}{(3)}&\multicolumn{1}{c}{(4)}&\multicolumn{1}{c}{(5)}&\multicolumn{1}{c}{(6)}&\multicolumn{1}{c}{(7)}\\
                &\multicolumn{1}{c}{All}&\multicolumn{1}{c}{All}&\multicolumn{1}{c}{All}&\multicolumn{1}{c}{husband}&\multicolumn{1}{c}{wife}&\multicolumn{1}{c}{husband}&\multicolumn{1}{c}{wife}\\
\hline
present bias(PB)&    0.023         &   -0.016         &                  &    0.029         &    0.021         &                  &                  \\
                &  (0.049)         &  (0.065)         &                  &  (0.089)         &  (0.072)         &                  &                  \\
spouse PB(sp PB)&    0.037         &    0.045         &                  &    0.034         &    0.082         &                  &                  \\
                &  (0.057)         &  (0.059)         &                  &  (0.075)         &  (0.119)         &                  &                  \\
PB but joint NPB&                  &    0.061         &                  &                  &                  &                  &                  \\
                &                  &  (0.068)         &                  &                  &                  &                  &                  \\
PB \& sp NPB    &                  &                  &    0.112\sym{*}  &                  &                  &    0.129         &    0.102         \\
                &                  &                  &  (0.064)         &                  &                  &  (0.102)         &  (0.082)         \\
NPB \& sp PB    &                  &                  &    0.126\sym{*}  &                  &                  &    0.115         &    0.183         \\
                &                  &                  &  (0.073)         &                  &                  &  (0.088)         &  (0.131)         \\
PB \& sp PB     &                  &                  &    0.003         &                  &                  &    0.010         &    0.049         \\
                &                  &                  &  (0.068)         &                  &                  &  (0.075)         &  (0.119)         \\
Control         &      Yes         &      Yes         &      Yes         &      Yes         &      Yes         &      Yes         &      Yes         \\
\hline
Observations    &      268         &      268         &      268         &      134         &      134         &      134         &      134         \\
\hline\hline
\end{tabular}
}
