# Supplementary material for: Does marriage work as a savings commitment device? Experimental evidence from Vietnam
Source: PLoS One. 2019 Jun 19;14(6):e0217646. doi: 10.1371/journal.pone.0217646 (PMC6583950; doi:10.1371/journal.pone.0217646)
Supplement: S1 File — This zip file contains the STATA .do file and .dta file used to replicate the results of the manuscript. (ZIP) [file pone.0217646.s009.zip › replication/output_replication/saving.tex]

{
\def\sym#1{\ifmmode^{#1}\else\(^{#1}\)\fi}
\begin{tabular}{l*{6}{c}}
\hline\hline
                &\multicolumn{1}{c}{(1)}&\multicolumn{1}{c}{(2)}&\multicolumn{1}{c}{(3)}&\multicolumn{1}{c}{(4)}&\multicolumn{1}{c}{(5)}&\multicolumn{1}{c}{(6)}\\
                &\multicolumn{1}{c}{Saving}&\multicolumn{1}{c}{Saving}&\multicolumn{1}{c}{Saving}&\multicolumn{1}{c}{Asset}&\multicolumn{1}{c}{Asset}&\multicolumn{1}{c}{Asset}\\
\hline
present bias(PB)&    0.027         &    0.109         &                  &  -64.286         &   79.583         &                  \\
                &  (0.130)         &  (0.164)         &                  &(176.666)         &(244.408)         &                  \\
spouse PB(sp PB)&   -0.008         &   -0.023         &                  &  171.617         &  145.377         &                  \\
                &  (0.121)         &  (0.121)         &                  &(124.571)         &(126.628)         &                  \\
PB but joint NPB&                  &   -0.142         &                  &                  & -248.169         &                  \\
                &                  &  (0.161)         &                  &                  &(254.017)         &                  \\
PB \& sp NPB    &                  &                  &    0.009         &                  &                  &  -68.852         \\
                &                  &                  &  (0.149)         &                  &                  &(206.142)         \\
NPB \& sp PB    &                  &                  &   -0.023         &                  &                  &  167.933         \\
                &                  &                  &  (0.133)         &                  &                  &(128.664)         \\
PB \& sp PB     &                  &                  &    0.029         &                  &                  &  109.807         \\
                &                  &                  &  (0.180)         &                  &                  &(240.533)         \\
Control         &      Yes         &      Yes         &      Yes         &      Yes         &      Yes         &      Yes         \\
\hline
Observations    &      134         &      134         &      134         &      134         &      134         &      134         \\
\hline\hline
\end{tabular}
}
