# Supplementary material for: Does marriage work as a savings commitment device? Experimental evidence from Vietnam
Source: PLoS One. 2019 Jun 19;14(6):e0217646. doi: 10.1371/journal.pone.0217646 (PMC6583950; doi:10.1371/journal.pone.0217646)
Supplement: S1 File — This zip file contains the STATA .do file and .dta file used to replicate the results of the manuscript. (ZIP) [file pone.0217646.s009.zip › replication/output_replication/sum12final.tex]

\begin{tabular}{l*{3}{c}} \hline\hline
                &\multicolumn{3}{c}{(1)}      \\
                &\multicolumn{3}{c}{}         \\
                &     Male&   Female&    Total\\
\hline
Age             &    38.56&    36.40&    37.48\\
                &  (6.530)&  (6.782)&  (6.733)\\
Education       &    8.104&    7.910&    8.007\\
                &  (3.419)&  (3.626)&  (3.519)\\
Ratio of correct answers in the arithmetic problems&    0.611&    0.582&    0.597\\
                &  (0.316)&  (0.321)&  (0.318)\\
Ratio of correct answers in the financial literacy questions&    0.607&    0.485&    0.546\\
                &  (0.344)&  (0.331)&  (0.343)\\
Own monthly income: million VND&    2.528&    1.442&    1.985\\
                &  (1.819)&  (1.515)&  (1.757)\\
Value of own asset: million VND&    280.0&    222.8&    251.4\\
                &  (495.6)&  (602.8)&  (551.5)\\
Value of own inherited asset: million VND&    128.5&    97.48&    113.0\\
                &  (380.6)&  (245.5)&  (320.0)\\
The percent of salary the subject gives to his/her spouse&    0.719&    0.130&    0.446\\
                &  (0.318)&  (0.297)&  (0.426)\\
Keep cash in the household (yes=1, no=0)&    0.321&    0.866&    0.593\\
                &  (0.469)&  (0.342)&  (0.492)\\
Amount of allowance per month: thousand VND&    648.1&    406.8&    527.5\\
                &  (553.2)&  (411.1)&  (501.2)\\
hidden disposable money&   -10.15&    217.6&    103.7\\
                &  (547.7)&  (742.7)&  (661.2)\\
ROSCA participation&   0.0821&    0.127&    0.104\\
                &  (0.276)&  (0.334)&  (0.306)\\
Any savings (yes=1, no=0)&    0.612&    0.612&    0.612\\
                &  (0.489)&  (0.489)&  (0.488)\\
present bias(PB)&    0.336&    0.403&    0.369\\
                &  (0.474)&  (0.492)&  (0.484)\\
present bias (joint decision)&    0.231&    0.231&    0.231\\
                &  (0.423)&  (0.423)&  (0.422)\\
$\d$            &    0.935&    0.943&    0.939\\
                & (0.0478)& (0.0461)& (0.0470)\\
$\d$ (joint decision)&    0.935&    0.935&    0.935\\
                & (0.0474)& (0.0474)& (0.0473)\\
sophisticated PB&    0.291&    0.336&    0.313\\
                &  (0.456)&  (0.474)&  (0.465)\\
\hline\hline
\end{tabular}
